# Supplementary material for: Lignin Polyurethane Aerogels: Influence of Solvent on Textural Properties
Source: Gels. 2024 Dec 14;10(12):827. doi: 10.3390/gels10120827 (PMC11675100; doi:10.3390/gels10120827)
Supplement: Supplementary file 1 [file gels-10-00827-s001.zip]

Archive with 1 entries (1 files):
- gels-3328023-supplementary.pdf
